# Supplementary material for: The ecological niche of reported rabies cases in Canada is similar to Alaska
Source: Zoonoses Public Health. 2021 May 6;68(6):677–83. doi: 10.1111/zph.12835 (PMC8453923; doi:10.1111/zph.12835)
Supplement: Supplementary file 1 — Supplementary Material [file ZPH-68-677-s001.csv]

FID	SPECIES	LATITUDE	LONGITUDE	Day	Month	Year		Species Code	Species
0	AFX	76.428	-82.8695	3	5	2013		AFX	Arctic Fox
1	AFX	74.6973	-94.8297	18	12	2015		BAT	Bat
2	AFX	74.684	-94.834	24	3	2014		BBB	Big Brown Bat
3	AFX	74.697	-94.829	2	4	2013		BOV	Bovine
4	RFX	73.037	-85.152	6	2	2015		CAP	Caprine
5	AFX	71.9874	-125.255	23	12	2016		CAT	Cat
6	RFX	72.42	-77.58	18	11	2016		CLB	Californioa Bat
7	AFX	71.9874	-125.255	20	5	2015		DNK	Donkey
8	DOG	72.684	-77.966	8	5	2015		DOG	Dog
9	AFX	71.988	-125.239	15	1	2014		EPB	Eastern Pipistrille Bat
10	AFX	71.983	-125.233	5	2	2013		EQU	Equine
11	AFX	71.983	-125.233	5	2	2013		FRB	Fringed Bat
12	AFX	71.983	-125.233	5	2	2013		HAM	Hanster
13	AFX	71.983	-125.233	11	2	2013		HRB	Hoary Bat
14	AFX	71.983	-125.233	11	3	2013		KEB	Keen's Bat
15	AFX	71.983	-125.233	22	3	2013		LBB	Little Brown Bat
16	DOG	71.983	-125.233	22	3	2013		LEB	Lon Eared Bat
17	AFX	71.983	-125.233	11	1	2012		LLM	Llama
18	AFX	71.983	-125.233	30	1	2012		NLB	Northern Long Eared Bat
19	AFX	71.983	-125.233	30	1	2012		OVI	Ovine
20	AFX	71.983	-125.233	14	1	2011		RAC	Raccoon
21	AFX	72.013092	-125.087447	30	5	2011		REB	Red Eastern Bat
22	AFX	71.983	-125.233	17	12	2008		RFX	Red Fox
23	AFX	71.985	-125.246	3	1	2007		SHB	Silver Haired Bat
24	AFX	71.985	-125.246	18	1	2007		SSK	Striped Skunk
25	DOG	71.985	-125.246	26	4	2007		WEB	Western Big Eared Bat
26	WLF	70.7237	-117.637	25	3	2014		WLF	Wolf
27	AFX	70.733	-117.666	15	1	2013		WSB	Western Small Footed Bat
28	AFX	70.734	-117.775	7	12	2012		YUB	Yuma Bat
29	AFX	70.733	-117.666	27	12	2012
30	AFX	70.733	-117.666	8	2	2011
31	AFX	70.583	-128.17	5	4	2011
32	AFX	70.736	-117.779	15	3	2010
33	AFX	70.736	-117.779	3	12	2009
34	AFX	70.734	-117.754	27	10	2008
35	AFX	70.733	-117.667	20	11	2008
36	AFX	68.616	-95.8365	4	1	2016
37	RFX	69.351	-124.069	12	4	2016
38	AFX	69	-105	12	2	2015
39	AFX	69.32	-93.32	31	3	2015
40	AFX	69.117	-105.053	31	3	2015
41	AFX	69.32	-93.32	22	5	2015
42	RFX	69.343	-124.075	15	1	2014
43	AFX	69.343	-124.075	15	1	2014
44	DOG	69.114	-105.057	24	1	2014
45	DOG	69.351	-124.069	3	2	2014
46	RFX	69.343	-124.075	6	2	2014
47	AFX	69.114	-105.057	25	2	2014
48	AFX	69.114	-105.057	7	4	2014
49	AFX	69.35	-124.066	6	2	2013
50	AFX	69.35	-124.066	21	2	2013
51	DOG	69.116	-105.05	1	5	2013
52	RFX	69.35	-124.066	29	5	2013
53	DOG	69.116	-105.05	29	5	2013
54	AFX	69.343	-124.075	25	9	2013
55	AFX	68.616	-95.8365	24	1	2012
56	AFX	69.116	-105.05	11	5	2012
57	DOG	68.616	-95.8365	31	5	2012
58	AFX	69.116	-105.05	6	12	2012
59	RFX	69.35	-124.066	16	3	2011
60	AFX	69.399	-132.984	29	4	2011
61	AFX	69.3674	-81.8322	20	12	2011
62	RFX	69.35	-124.066	12	1	2009
63	WLF	69.45	-133.033	2	6	2009
64	WLF	69.45	-133.033	2	6	2009
65	DOG	69.443	-133.037	13	11	2009
66	RFX	69.35	-124.066	24	12	2008
67	RFX	69.35	-124.071	30	1	2007
68	AFX	67.696	-107.906	19	2	2016
69	AFX	67.696	-107.906	16	5	2016
70	DOG	67.816	-115.143	8	1	2015
71	RFX	67.816	-115.143	20	2	2015
72	DOG	67.816	-115.143	19	12	2014
73	AFX	68.533	-89.833	20	3	2013
74	AFX	67.76	-115.25	3	4	2013
75	RFX	68.533	-89.833	15	2	2012
76	DOG	68.533	-89.833	29	2	2012
77	AFX	68.533	-89.833	14	3	2012
78	AFX	68.533	-89.833	27	3	2012
79	AFX	67.816	-115.143	12	1	2010
80	RFX	68.21	-133.43	6	4	2009
81	RFX	67.75	-115	30	10	2008
82	DOG	67.95	-115.516	4	11	2008
83	DOG	67.816	-115.143	13	11	2008
84	DOG	67.816	-115.143	13	11	2008
85	RFX	67.816	-115.143	9	12	2008
86	AFX	67.038	-126.087	29	2	2016
87	RFX	66.536	-86.745	11	3	2015
88	DOG	67.333	-115.1	30	12	2008
89	DOG	67.038	-126.088	29	1	2007
90	AFX	66.127	-65.702	8	5	2015
91	RFX	65.35	-124.071	15	2	2016
92	DOG	65.282	-106.667	15	2	2012
93	WLF	65.226	-91.089	13	7	2011
94	DOG	64.915	-125.461	5	6	2009
95	AFX	64.2304	-76.541	27	4	2015
96	AFX	64.316	-96.016	15	4	2014
97	AFX	64.19	-96	14	5	2014
98	DOG	64.323	-96.025	21	11	2014
99	AFX	64.323	-96.025	21	11	2014
100	DOG	63.746	-68.517	27	3	2013
101	AFX	64.138845	-83.160864	2	2	2011
102	AFX	64.138845	-83.160864	21	3	2011
103	AFX	64.138845	-83.160864	10	2	2010
104	AFX	64.138845	-83.160864	26	3	2010
105	AFX	64.138845	-83.160864	29	11	2010
106	AFX	64.138845	-83.160864	8	12	2010
107	AFX	64.316	-96.016	11	2	2009
108	WLF	64.316	-96.016	24	4	2009
109	AFX	64.328	-96.0175	7	7	2009
110	AFX	64.138845	-83.160864	23	11	2009
111	AFX	63.34	-90.795	15	1	2008
112	WLF	64.316	-96.016	31	3	2008
113	AFX	63.35	-90.74	28	10	2008
114	AFX	64.138845	-83.160864	19	11	2008
115	AFX	64.138845	-83.160864	26	11	2008
116	DOG	63.333	-90.7	24	12	2008
117	RFX	63.35	-90.74	30	12	2008
118	AFX	64.138845	-83.160864	6	12	2007
119	AFX	62.805	-92.0849	30	1	2015
120	DOG	62.4159	-77.918	17	2	2015
121	AFX	62.816	-92.084	29	2	2012
122	AFX	62.4159	-77.918	21	2	2012
123	AFX	62.816	-92.084	9	1	2009
124	AFX	62.816	-92.084	14	11	2008
125	DOG	62.816	-92.084	30	5	2007
126	AFX	62.816	-92.084	23	12	2007
127	AFX	62.25	-77.55	25	11	2014
128	AFX	62.12	-75.38	15	3	2012
129	RFX	61.595	-71.957	8	11	2011
130	RFX	61.595	-71.957	6	12	2011
131	RFX	61.595	-71.957	6	12	2011
132	AFX	61.1099	-94.0769	12	12	2016
133	AFX	61.098	-97.072	2	4	2015
134	DOG	60.822	-78.154	22	1	2015
135	AFX	61.1099	-94.0769	18	11	2014
136	AFX	61.116	-94.666	13	4	2012
137	AFX	60.371	-77.269	21	2	2012
138	AFX	61.1099	-94.0769	15	3	2007
139	AFX	61.1099	-94.0769	20	4	2007
140	AFX	60.034	-70.011	20	9	2011
141	DOG	60.023	-70.026	3	9	2009
142	DOG	60.023	-70.026	3	9	2009
143	RFX	60	-111.868	15	2	2007
144	DOG	58.7689	-94.167	30	3	2013
145	RFX	58.7689	-94.167	24	4	2013
146	RFX	58.7689	-94.167	25	9	2012
147	RFX	58.7689	-94.167	24	10	2012
148	DOG	58.7689	-94.167	19	12	2012
149	DOG	58.078	-68.469	10	2	2012
150	DOG	58.101	-68.416	14	2	2012
151	RFX	58.159	-63.071	4	4	2012
152	RFX	58.455	-78.105	16	5	2012
153	RFX	58.078	-68.469	27	6	2012
154	DOG	58.48	-78.133	12	4	2011
155	RFX	58.101	-68.416	22	12	2011
156	RFX	58.7689	-94.167	27	1	2009
157	AFX	58.76	-94.129	3	2	2009
158	RFX	58.101	-68.416	24	3	2009
159	WLF	58.101	-68.416	6	5	2009
160	WLF	57.307	-74.825	6	3	2012
161	RFX	56.543	-76.501	15	12	2016
162	RFX	56.551	-76.543	30	1	2015
163	RFX	56.329	-62.086	18	2	2015
164	AFX	56.32	-79.12	5	3	2015
165	AFX	56.32	-79.12	8	4	2015
166	AFX	56.32	-79.12	8	4	2015
167	RFX	56.774	-61.3459	14	4	2015
168	RFX	56.348	-62.094	30	4	2015
169	RFX	56.5459	-61.693	18	7	2014
170	AFX	56.548	-76.505	19	1	2012
171	AFX	56.548	-76.505	2	2	2012
172	RFX	56.548	-76.505	21	2	2012
173	RFX	56.5459	-61.693	3	5	2012
174	RFX	56.5459	-61.693	25	5	2012
175	AFX	56.548	-76.505	2	3	2011
176	AFX	56.548	-76.505	15	12	2011
177	WLF	56.336	-94.787	1	5	2009
178	RFX	55.983	-87.65	10	1	2008
179	AFX	56.54	-79.223	25	1	2007
180	AFX	56.551	-76.543	1	3	2007
181	LEB	55.699	-121.636	6	7	2015
182	RFX	55.023	-60.62	10	3	2015
183	AFX	55.274	-77.764	27	3	2015
184	DOG	55.072	-59.158	9	4	2015
185	SHB	55.266	-119.246	29	8	2013
186	DOG	54.902	-66.801	21	1	2012
187	RFX	54.801	-66.824	2	2	2012
188	DOG	55.296	-77.743	16	3	2012
189	LBB	54.369	-128.538	8	7	2016
190	BAT	54	-125	15	3	2016
191	SHB	54.448	-108.693	24	8	2015
192	LBB	54.445	-108.697	17	9	2015
193	SHB	54.553	-126.793	21	8	2014
194	BBB	54.721	-113.286	18	9	2012
195	DOG	53.773	-78.893	10	9	2009
196	LBB	53.847	-126.283	15	7	2008
197	SHB	53.983	-111.285	21	7	2008
198	SHB	53.634	-109.206	9	8	2016
199	HRB	53.543	-113.496	11	8	2016
200	BBB	52.675	-113.583	17	8	2016
201	SHB	53.022	-112.83	25	8	2016
202	BBB	52.83	-106.882	31	8	2016
203	SHB	53.605	-113.475	9	9	2016
204	SSK	53.299	-108.868	5	10	2016
205	BBB	53.678	-106.804	15	7	2015
206	BBB	53.085	-109.285	5	10	2015
207	WLF	52.964	-66.812	3	2	2015
208	RFX	53.031	-66.932	5	2	2015
209	DOG	52.986	-66.7	13	2	2015
210	RFX	52.979	-66.89	24	3	2015
211	WLF	52.934	-67.103	31	3	2015
212	RFX	52.931	-66.953	29	5	2015
213	CAT	52.935	-66.916	5	6	2015
214	BBB	53.544	-113.49	11	10	2012
215	RFX	52.9004	-66.8655	18	1	2012
216	RFX	53.007	-66.922	7	2	2012
217	RFX	52.944	-66.913	14	2	2012
218	RFX	52.981	-66.923	14	2	2012
219	RFX	52.88	-66.865	2	3	2012
220	RFX	52.836	-66.854	2	3	2012
221	RFX	53.104	-66.891	20	3	2012
222	RFX	53.035	-66.948	29	3	2012
223	RFX	52.909	-66.879	29	3	2012
224	RFX	52.795	-67.09	4	5	2012
225	RFX	53.065	-59.478	3	5	2012
226	SSK	53	-104.917	15	7	2011
227	CAT	53.203	-105.753	15	11	2011
228	SSK	53.203	-105.753	15	11	2011
229	SSK	52.86	-104.614	5	1	2010
230	SSK	52.86	-104.614	12	2	2010
231	SSK	52.86	-104.6	12	5	2010
232	LBB	53.544	-113.49	21	7	2010
233	SSK	53.203	-105.753	14	10	2010
234	SSK	53.089	-105.686	19	10	2010
235	SSK	53.203	-105.753	24	2	2009
236	SSK	53.394	-105.543	6	5	2009
237	SSK	53.203	-105.753	2	9	2009
238	CAT	52.86	-104.614	17	11	2009
239	DOG	53.452	-104.088	2	12	2009
240	SSK	52.86	-104.614	23	12	2009
241	DOG	53.442	-105.368	30	10	2008
242	SSK	53.333	-105.334	3	11	2008
243	SSK	53.448	-105.24	12	11	2008
244	SSK	53.466	-105.117	19	11	2008
245	SSK	53.203	-105.753	12	7	2007
246	BBB	52.118	-106.573	1	6	2016
247	SSK	52.06	-106.32	9	6	2016
248	BBB	52.317	-106.626	22	7	2016
249	BBB	52.268	-113.808	27	7	2016
250	BAT	52.148	-106.66	10	8	2016
251	BAT	52.007	-106.501	19	9	2016
252	BAT	52.162	-106.618	21	9	2016
253	BBB	52.116	-106.622	5	10	2016
254	BBB	52.132	-106.657	2	11	2016
255	BBB	52.17	-106.627	2	11	2016
256	BBB	52.133	-106.67	3	2	2016
257	BBB	52.132	-106.633	3	2	2016
258	BBB	52.112	-106.605	28	6	2016
259	BBB	52.099	-106.594	12	7	2016
260	BBB	52.1	-106.592	30	8	2016
261	BBB	51.672	-105.465	12	9	2016
262	BBB	52.155	-106.626	14	9	2016
263	BBB	52.099	-106.594	14	9	2016
264	BBB	52.149	-106.601	12	5	2015
265	BBB	52.157	-106.634	5	6	2015
266	LBB	52.054	-106.477	7	8	2015
267	BBB	52.107	-106.635	28	8	2015
268	BBB	52.133	-106.67	22	1	2015
269	SSK	52.096	-106.774	13	8	2015
270	BBB	52.358	-106.959	14	8	2015
271	BBB	52.111	-106.665	27	8	2015
272	BBB	52.617	-106.652	31	8	2015
273	SHB	52.123	-106.634	14	9	2015
274	SSK	52.093	-106.769	15	10	2015
275	BBB	52.133	-106.67	4	3	2014
276	BBB	52.133	-106.67	4	3	2014
277	SSK	52.005	-106.61	28	5	2014
278	BBB	52.124	-106.652	11	7	2014
279	BBB	52.091	-106.656	22	7	2014
280	LBB	52.138	-106.665	16	10	2014
281	BBB	52.127	-106.665	31	10	2014
282	BBB	52.123	-106.648	5	12	2014
283	SSK	52.061	-106.656	10	2	2014
284	BAT	52.128	-106.636	25	11	2014
285	BAT	52.116	-106.684	25	11	2014
286	BBB	52.133	-106.67	16	8	2013
287	BBB	52.416	-108.701	10	9	2013
288	BBB	52.133	-106.67	2	10	2013
289	BBB	52.133	-106.67	2	10	2013
290	DOG	52.29	-81.649	24	4	2013
291	BAT	52.133	-106.67	19	6	2013
292	SSK	51.633	-102.437	8	2	2012
293	DOG	51.806	-103.155	16	2	2012
294	BBB	52.201	-105.122	16	5	2012
295	DOG	52.133	-106.67	4	7	2012
296	SSK	51.703	-102.755	11	7	2012
297	SSK	52.133	-106.67	2	10	2012
298	SSK	52.523	-106.73	31	10	2012
299	SSK	52.263	-105.525	6	11	2012
300	SSK	52.189	-104.995	16	11	2012
301	RFX	52.148	-67	27	1	2012
302	RFX	52.56	-62.54	7	2	2012
303	RFX	52.484	-67.008	20	3	2012
304	CAT	51.806	-103.155	6	1	2011
305	SSK	52.523	-106.73	13	1	2011
306	SSK	52.069	-104.256	14	2	2011
307	SSK	51.899	-102.379	10	3	2011
308	SSK	51.788	-104.717	20	5	2011
309	SSK	51.633	-102.437	25	5	2011
310	SSK	52.341	-106.771	27	5	2011
311	SSK	51.894	-102.259	7	7	2011
312	SSK	51.767	-105.747	13	7	2011
313	EQU	52.328	-104.497	22	7	2011
314	SSK	51.899	-102.379	23	8	2011
315	SSK	52.44	-103.861	23	9	2011
316	DOG	51.806	-103.155	4	10	2011
317	SSK	51.806	-103.155	25	10	2011
318	SSK	52.263	-105.525	15	12	2011
319	CAT	51.894	-102.259	20	12	2011
320	SSK	52.201	-105.122	22	12	2011
321	BBB	52.133	-106.67	3	6	2011
322	BBB	52.133	-106.67	3	6	2011
323	BBB	52.133	-106.67	28	6	2011
324	SSK	52.263	-105.525	9	8	2011
325	BAT	52.133	-106.67	29	11	2011
326	DOG	52.133	-106.67	29	1	2010
327	DOG	51.703	-102.755	3	2	2010
328	SSK	51.937	-102.54	10	2	2010
329	SSK	51.937	-102.54	3	5	2010
330	BBB	52.133	-106.67	25	6	2010
331	SSK	51.996	-106.377	10	8	2010
332	SSK	51.899	-102.379	12	8	2010
333	SSK	51.996	-106.377	17	9	2010
334	SSK	51.633	-102.437	22	9	2010
335	SSK	51.894	-102.259	15	10	2010
336	SSK	51.848	-105.028	1	11	2010
337	SSK	52.293	-106.657	3	11	2010
338	DOG	51.882	-102.088	1	12	2010
339	SSK	52.394	-104.984	8	12	2010
340	DOG	52.189	-104.995	27	1	2009
341	SSK	51.765	-104.179	6	3	2009
342	SSK	52.189	-104.995	12	5	2009
343	SSK	52.201	-105.122	17	6	2009
344	BBB	52.133	-106.67	14	7	2009
345	BBB	52.123	-114.164	5	8	2009
346	SSK	52.166	-103.529	22	9	2009
347	SSK	52.394	-104.984	9	10	2009
348	SSK	52.666	-109.6	20	11	2009
349	SSK	52.178	-104.829	29	2	2008
350	EQU	52	-104.738	14	5	2008
351	EQU	51.894	-106.055	14	6	2008
352	SSK	52.133	-106.67	8	8	2008
353	SSK	52	-104.738	16	9	2008
354	SSK	52.328	-104.497	23	9	2008
355	SSK	52	-104.738	1	10	2008
356	SSK	51.848	-105.028	22	10	2008
357	SSK	52.133	-106.67	30	12	2008
358	SSK	52.178	-104.829	31	12	2008
359	HAM	52.133	-106.67	1	6	2007
360	SSK	51.214	-103.486	17	4	2016
361	BOV	51.281	-104.507	18	5	2016
362	SHB	51.293	-114.015	8	6	2016
363	SSK	50.957	-104.879	7	7	2016
364	SSK	50.643	-102.668	25	7	2016
365	DOG	50.632	-96.992	4	8	2016
366	SSK	50.776	-103.086	4	8	2016
367	SSK	50.908	-102.552	15	8	2016
368	SHB	50.706	-119.268	16	8	2016
369	BBB	50.674	-120.327	19	8	2016
370	SHB	51.073	-115.355	24	8	2016
371	SSK	50.604	-102.67	1	9	2016
372	SSK	50.717	-103.388	26	9	2016
373	BBB	50.86	-120.264	28	9	2016
374	SSK	51	-103.949	19	10	2016
375	SSK	50.952	-102.205	8	11	2016
376	DOG	51	-103.949	16	11	2016
377	SSK	50.836	-101.776	5	12	2016
378	HRB	50.648	-104.866	20	10	2016
379	SSK	51.247	-103.305	2	1	2015
380	SSK	51.19	-104.298	11	2	2015
381	DOG	51.454	-104.793	12	2	2015
382	DOG	51.454	-104.793	12	2	2015
383	SSK	50.595	-98.739	29	4	2015
384	SSK	50.627	-102.296	8	7	2015
385	SSK	51.264	-103.734	17	7	2015
386	SSK	51.026	-102.251	28	8	2015
387	SHB	51.432	-114.283	3	9	2015
388	SHB	51.192	-114.046	4	9	2015
389	SSK	50.566	-99.157	17	9	2015
390	WSB	50.759	-111.481	27	11	2015
391	SSK	51.117	-104.228	24	12	2015
392	SSK	51.35	-103.48	24	12	2015
393	LBB	50.675	-120.338	7	8	2014
394	BBB	50.646	-104.871	23	9	2014
395	SSK	50.717	-102.877	20	10	2014
396	BBB	51.089	-115.371	30	10	2014
397	SSK	50.717	-102.738	31	10	2014
398	SSK	51.07	-103.492	31	10	2014
399	SSK	50.82	-103.412	3	11	2014
400	SSK	51.438	-105.417	10	12	2014
401	DOG	51.082	-97.615	11	1	2013
402	SSK	51.17	-103.495	14	1	2013
403	BBB	51.142	-114.076	15	1	2013
404	SSK	50.85	-102.512	16	1	2013
405	SSK	50.996	-96.999	24	5	2013
406	SSK	50.997	-96.995	31	5	2013
407	SSK	51.17	-103.495	4	6	2013
408	DOG	51.142	-114.076	15	8	2013
409	SSK	50.801	-98.977	21	8	2013
410	CAT	50.936	-104.711	9	9	2013
411	SSK	50.997	-96.995	23	10	2013
412	SSK	50.75	-102.584	6	11	2013
413	SSK	51.082	-97.615	29	11	2013
414	SSK	51.082	-97.615	8	2	2012
415	SSK	50.906	-97.218	29	2	2012
416	SSK	51.312	-103.982	5	3	2012
417	SSK	50.906	-97.218	17	4	2012
418	SSK	51.217	-102.473	19	4	2012
419	DOG	51.347	-102.742	27	6	2012
420	BOV	51.448	-105.445	31	7	2012
421	YUB	50.772	-119.259	2	8	2012
422	LBB	51.182	-120.123	9	8	2012
423	DOG	51.25	-103.501	31	8	2012
424	BAT	50.66	-102.301	9	9	2012
425	SSK	50.906	-97.218	12	9	2012
426	LBB	51.351	-121.281	18	9	2012
427	SSK	51.312	-103.982	10	10	2012
428	SSK	50.996	-96.999	10	10	2012
429	SSK	50.996	-96.999	4	12	2012
430	SSK	51.155	-104.991	12	5	2011
431	SSK	50.65	-102.084	13	5	2011
432	SSK	51.17	-103.495	8	6	2011
433	SSK	51.17	-103.495	10	6	2011
434	BBB	50.646	-104.867	3	8	2011
435	SHB	50.91	-98.738	7	9	2011
436	SSK	50.946	-104.211	4	11	2011
437	SSK	51.347	-102.742	16	11	2011
438	CAT	51.19	-114.467	8	4	2010
439	SSK	50.889	-97.605	16	6	2010
440	SSK	50.536	-96.982	22	7	2010
441	CAT	50.984	-97.65	17	8	2010
442	CAT	50.906	-97.218	17	8	2010
443	HRB	51.142	-114.076	24	8	2010
444	SSK	50.632	-96.988	8	9	2010
445	SSK	50.906	-97.218	7	10	2010
446	SSK	50.906	-97.218	1	12	2010
447	SSK	51.286	-103.864	7	12	2010
448	SSK	50.632	-96.988	8	12	2010
449	SSK	50.906	-97.218	21	12	2010
450	SSK	51.25	-103.501	9	6	2009
451	SSK	51.17	-103.495	29	7	2009
452	SSK	50.906	-97.218	6	8	2009
453	BBB	50.877	-107.383	2	9	2009
454	BAT	51.142	-114.076	14	9	2009
455	SSK	50.906	-97.218	7	10	2009
456	SSK	51.205	-102.799	4	12	2009
457	SSK	50.713	-96.994	14	12	2009
458	DOG	50.698	-98.041	14	4	2009
459	SSK	51.006	-99.444	8	1	2008
460	SSK	51.217	-102.473	11	1	2008
461	SSK	50.889	-97.605	16	1	2008
462	SSK	50.632	-96.988	23	4	2008
463	SSK	50.889	-97.605	30	4	2008
464	SSK	50.996	-96.999	30	4	2008
465	SSK	50.929	-102.804	13	5	2008
466	SSK	50.801	-96.994	13	5	2008
467	SSK	50.624	-99.461	28	5	2008
468	SSK	50.801	-96.994	19	6	2008
469	CAT	51.127	-103.372	3	7	2008
470	SSK	51.17	-103.495	14	11	2008
471	SSK	51.25	-103.501	19	11	2008
472	DOG	51.082	-97.615	25	11	2008
473	DOG	51.17	-103.495	17	12	2008
474	SSK	50.719	-102.64	31	12	2008
475	SSK	50.86	-98.106	3	1	2007
476	SSK	50.86	-98.106	26	1	2007
477	CAT	50.953	-98.645	31	1	2007
478	SSK	50.963	-98.181	27	2	2007
479	SSK	50.698	-98.041	30	5	2007
480	SSK	50.698	-98.041	6	7	2007
481	SSK	50.906	-97.218	13	7	2007
482	SSK	51.082	-97.615	19	9	2007
483	SSK	50.713	-103.012	24	10	2007
484	SSK	50.94	-104.498	20	11	2007
485	SSK	51.18	-98.35	14	12	2007
486	DOG	51.263	-103.738	18	12	2007
487	SSK	50.75	-103.084	24	12	2007
488	SSK	50.474	-104.639	4	1	2016
489	SSK	49.894	-101.046	7	1	2016
490	SSK	49.894	-100.382	13	1	2016
491	BOV	50.012	-100.748	27	1	2016
492	BOV	49.702	-100.656	28	1	2016
493	CAP	49.894	-101.046	19	2	2016
494	SSK	50.397	-97.252	26	2	2016
495	SSK	50.347	-101.678	2	6	2016
496	CAT	49.609	-101.866	23	6	2016
497	OVI	50.347	-101.678	23	6	2016
498	BBB	50.441	-104.62	13	7	2016
499	BBB	50.392	-105.518	18	7	2016
500	BBB	50.4	-105.524	28	7	2016
501	BBB	49.661	-103.826	5	8	2016
502	SSK	49.496	-97.166	8	8	2016
503	YUB	50.039	-110.68	11	8	2016
504	HRB	49.862	-97.164	25	8	2016
505	SSK	50.1	-101.688	6	9	2016
506	LBB	50.238	-117.799	22	9	2016
507	BBB	50.039	-110.665	28	9	2016
508	CAT	50.01	-102.995	7	10	2016
509	SHB	49.607	-119.676	2	11	2016
510	SSK	49.486	-102.869	17	11	2016
511	SSK	49.555	-101.815	17	11	2016
512	CAT	50.061	-96.497	23	11	2016
513	BOV	49.965	-100.028	2	12	2016
514	SSK	49.573	-101.697	22	12	2016
515	BBB	50.443	-104.37	20	10	2016
516	BBB	49.5	-115.7	21	6	2016
517	SSK	50.094	-104.435	9	1	2015
518	SSK	50.237	-100.32	23	1	2015
519	BOV	49.555	-98.55	20	3	2015
520	SSK	49.986	-100.613	30	4	2015
521	SSK	50.262	-96.557	21	5	2015
522	SSK	50.253	-99.839	4	4	2015
523	EQU	49.767	-97.026	25	4	2015
524	BBB	49.903	-110.595	19	8	2015
525	REB	50.061	-96.497	21	8	2015
526	SSK	50.039	-103.951	27	10	2015
527	SSK	49.578	-100.541	29	10	2015
528	BOV	49.79	-100.679	4	11	2015
529	SHB	49.76	-117.46	12	6	2015
530	BOV	49.958	-100.751	12	3	2014
531	SSK	50.153	-96.893	6	5	2014
532	BBB	49.687	-112.882	8	7	2014
533	BBB	49.945	-125.198	24	7	2014
534	SSK	49.634	-96.842	25	7	2014
535	SHB	49.487	-113.949	18	8	2014
536	SHB	49.718	-112.789	3	9	2014
537	CAT	49.678	-96.739	12	9	2014
538	SSK	49.521	-96.803	16	9	2014
539	SSK	49.552	-96.744	14	11	2014
540	SSK	49.621	-96.857	4	12	2014
541	SSK	49.708	-96.619	18	12	2014
542	SSK	49.62	-96.742	24	12	2014
543	SSK	49.694	-97.436	31	12	2014
544	SSK	50.304	-96.966	2	1	2013
545	SSK	49.899	-97.137	2	1	2013
546	SSK	49.528	-96.691	3	1	2013
547	SSK	49.679	-97.446	24	1	2013
548	SSK	49.528	-96.691	21	2	2013
549	BBB	50.454	-104.606	9	5	2013
550	SSK	50.135	-97.327	5	6	2013
551	SSK	50.242	-96.974	11	6	2013
552	SSK	49.6	-102.084	13	6	2013
553	CAT	49.666	-103.751	15	7	2013
554	SSK	50.143	-96.875	7	8	2013
555	BBB	49.67	-112.784	27	8	2013
556	SSK	50.135	-97.327	11	10	2013
557	SSK	49.958	-100.751	20	11	2013
558	SSK	49.985	-100.612	13	12	2013
559	SSK	50.062	-97.439	20	12	2013
560	SSK	49.528	-96.691	12	4	2012
561	BBB	50.454	-104.606	25	4	2012
562	SSK	50.387	-99.089	4	5	2012
563	SSK	49.586	-101.022	25	5	2012
564	BBB	49.669	-107.004	20	7	2012
565	DOG	49.773	-97.323	25	7	2012
566	SSK	49.639	-102.492	9	8	2012
567	SSK	49.62	-100.258	15	8	2012
568	BBB	50.454	-104.606	16	8	2012
569	LEB	49.512	-115.753	17	8	2012
570	LBB	49.649	-117.535	31	8	2012
571	SSK	49.977	-97.724	26	10	2012
572	SHB	49.914	-116.916	29	10	2012
573	EQU	49.557	-100.945	6	11	2012
574	SSK	49.886	-98.332	7	11	2012
575	SSK	49.899	-97.137	19	12	2012
576	SSK	50.135	-97.327	28	12	2012
577	SSK	49.899	-97.137	9	2	2011
578	SSK	49.558	-99.289	17	2	2011
579	EQU	49.885	-96.842	10	3	2011
580	SSK	50.256	-97.321	15	3	2011
581	CAT	49.508	-98.001	8	4	2011
582	SSK	49.679	-97.446	7	7	2011
583	BBB	49.475	-119.574	12	8	2011
584	SHB	49.899	-97.137	20	9	2011
585	LBB	49.77	-119.74	21	9	2011
586	HRB	49.877	-119.477	29	9	2011
587	SSK	50.242	-96.974	25	10	2011
588	SSK	50.143	-96.875	2	12	2011
589	SSK	49.487	-98.918	8	12	2011
590	SSK	50.166	-103.417	22	12	2011
591	SSK	49.885	-96.842	29	12	2011
592	SSK	50.256	-97.321	5	5	2011
593	BOV	49.881	-96.623	6	4	2010
594	SSK	49.493	-97.032	26	4	2010
595	SHB	50.109	-98.242	18	6	2010
596	SSK	49.739	-96.874	8	7	2010
597	SSK	49.848	-99.95	16	7	2010
598	SSK	49.528	-96.691	27	7	2010
599	SSK	50.227	-99.466	30	7	2010
600	SSK	49.669	-96.647	4	8	2010
601	SSK	50.247	-99.838	5	8	2010
602	SSK	50.247	-99.838	10	8	2010
603	SHB	49.596	-99.686	11	8	2010
604	SSK	49.899	-97.137	17	8	2010
605	SSK	49.682	-97.445	17	8	2010
606	CAT	50.247	-99.838	5	10	2010
607	EQU	49.528	-96.691	13	10	2010
608	CLB	49.713	-123.142	26	10	2010
609	SSK	50.387	-99.089	17	11	2010
610	SSK	49.605	-97.04	3	12	2010
611	SSK	49.848	-100.932	23	1	2009
612	SSK	50.247	-99.838	4	2	2009
613	SSK	49.739	-96.874	27	3	2009
614	SSK	49.542	-97.367	9	4	2009
615	SSK	49.669	-96.647	5	5	2009
616	BOV	49.521	-96.51	14	5	2009
617	SSK	49.493	-97.032	3	6	2009
618	SSK	49.528	-96.691	11	6	2009
619	BBB	50.391	-105.534	16	6	2009
620	CAT	50.166	-103.417	24	6	2009
621	SSK	49.534	-96.761	9	7	2009
622	CAT	50.478	-103.449	16	7	2009
623	SSK	49.528	-96.691	30	7	2009
624	BOV	49.848	-100.932	5	8	2009
625	BBB	49.829	-119.628	6	8	2009
626	LEB	49.877	-119.477	7	8	2009
627	SHB	49.899	-97.137	18	8	2009
628	DOG	49.669	-96.647	18	8	2009
629	SSK	49.679	-97.446	25	8	2009
630	SHB	50.444	-105.427	1	9	2009
631	SSK	49.669	-96.647	16	12	2009
632	SSK	49.605	-97.04	8	1	2008
633	SSK	50.227	-99.466	16	1	2008
634	SSK	50.387	-99.089	25	1	2008
635	BOV	50.047	-99.567	31	1	2008
636	SSK	50.227	-99.466	5	2	2008
637	BOV	50.083	-96.66	12	2	2008
638	SSK	49.96	-96.715	28	2	2008
639	SSK	50.179	-96.496	29	2	2008
640	SSK	49.574	-104.917	11	3	2008
641	BOV	49.528	-96.691	26	3	2008
642	SSK	49.679	-97.446	1	4	2008
643	SSK	50.047	-99.567	2	4	2008
644	SSK	49.633	-102.267	3	4	2008
645	SSK	50.237	-100.32	8	4	2008
646	SSK	50.533	-103.669	9	4	2008
647	SSK	50.333	-104.617	17	4	2008
648	SSK	49.905	-96.743	15	5	2008
649	SSK	50.387	-99.089	16	5	2008
650	SSK	49.502	-96.872	21	5	2008
651	SSK	50.444	-105.427	24	6	2008
652	SSK	50.12	-100.037	24	6	2008
653	SSK	50.247	-99.838	10	7	2008
654	SSK	50.247	-99.838	10	7	2008
655	SSK	49.502	-96.872	23	7	2008
656	HRB	50.086	-97.219	29	7	2008
657	SSK	49.985	-100.612	30	7	2008
658	SSK	49.892	-99.71	31	7	2008
659	BBB	50.28	-119.269	19	8	2008
660	BBB	50.285	-107.797	29	8	2008
661	BBB	50.454	-104.606	4	9	2008
662	SSK	50.385	-97.261	9	9	2008
663	BBB	49.989	-125.229	19	9	2008
664	SSK	49.528	-96.691	21	10	2008
665	SSK	49.528	-96.691	21	10	2008
666	SSK	50.285	-107.797	13	11	2008
667	SSK	50.047	-99.567	13	11	2008
668	SSK	49.885	-96.842	14	11	2008
669	SSK	49.95	-98.936	25	11	2008
670	SSK	50.061	-96.515	25	11	2008
671	SSK	50.308	-104.297	1	12	2008
672	SSK	49.633	-105.991	9	12	2008
673	SSK	49.508	-97.865	9	1	2007
674	CAT	50.17	-104.013	11	1	2007
675	BOV	50.237	-100.32	16	1	2007
676	SSK	50.411	-102.93	5	3	2007
677	RAC	49.646	-104.658	6	3	2007
678	SSK	49.646	-104.658	6	3	2007
679	SSK	49.776	-100.471	13	3	2007
680	EQU	49.528	-96.691	13	3	2007
681	SSK	49.596	-99.686	21	3	2007
682	BOV	49.657	-98.346	27	3	2007
683	BOV	50.454	-104.606	19	4	2007
684	SSK	49.601	-99.862	25	4	2007
685	SSK	49.528	-96.691	25	5	2007
686	SSK	50.256	-97.321	31	5	2007
687	SSK	50.061	-96.515	27	6	2007
688	SSK	50.206	-97.66	27	6	2007
689	SSK	50.442	-96.956	17	7	2007
690	SHB	49.734	-114.879	24	7	2007
691	SSK	49.528	-96.691	14	8	2007
692	SSK	50.047	-99.567	17	8	2007
693	YUB	49.684	-124.99	28	8	2007
694	BBB	50.267	-119.272	29	8	2007
695	YUB	50.114	-124.96	5	9	2007
696	SSK	49.528	-96.691	7	9	2007
697	BBB	49.877	-119.477	14	9	2007
698	SSK	49.776	-100.471	10	10	2007
699	SSK	50.391	-105.534	22	11	2007
700	SSK	49.938	-105.964	30	11	2007
701	SSK	49.848	-99.95	4	12	2007
702	SSK	50.427	-107.223	13	12	2007
703	BOV	49.975	-101.24	14	12	2007
704	SSK	49.916	-102.667	28	12	2007
705	SSK	49.975	-101.24	28	12	2007
706	SSK	49.975	-101.24	28	12	2007
707	SSK	49.975	-101.24	28	12	2007
708	SSK	49.364	-103.267	4	1	2016
709	SSK	49.251	-96.962	2	3	2016
710	SSK	49.251	-96.962	9	3	2016
711	SSK	49.129	-96.623	6	4	2016
712	SSK	49.262	-96.527	19	5	2016
713	SSK	49.128	-101.837	8	6	2016
714	SSK	49.173	-101.797	24	6	2016
715	CAP	49.288	-101.674	13	7	2016
716	BBB	49.199	-123.034	4	8	2016
717	BBB	49.219	-122.598	16	8	2016
718	EQU	49.17	-101.627	29	8	2016
719	BAT	49.165	-123.796	9	9	2016
720	BAT	49.181	-122.432	9	9	2016
721	LBB	49.1738	-123.8385	21	9	2016
722	SSK	49.051	-101.463	22	11	2016
723	SSK	49.457	-97.618	22	12	2016
724	BBB	49.2	-117.3	4	5	2016
725	FRB	48.8	-124.05	7	6	2016
726	YUB	49.165	-123.796	11	8	2016
727	WSB	49.083	-113.916	11	8	2016
728	YUB	48.825	-124.054	11	8	2016
729	BAT	48.93	-123.734	14	10	2016
730	SSK	49.358	-96.79	9	1	2015
731	SSK	49.036	-103.709	20	4	2015
732	SSK	49.399	-96.743	10	4	2015
733	LBB	49.281	-124.371	13	8	2015
734	BBB	49.179	-123.857	26	8	2015
735	SHB	49.042	-122.011	26	6	2015
736	CAT	49.18	-98.113	27	8	2015
737	LBB	48.445	-123.377	28	8	2015
738	BBB	49.29682	-123.143	28	8	2015
739	LBB	49.29682	-123.143	18	9	2015
740	SSK	49.177	-101.793	2	11	2015
741	SSK	49.162	-96.873	19	11	2015
742	SSK	49.18	-98.113	2	12	2015
743	DOG	49.321	-96.904	31	12	2015
744	BBB	48.688	-123.603	12	6	2015
745	BAT	49.3	-124.806	10	7	2015
746	SSK	49.181	-99.664	9	1	2014
747	BOV	49.399	-96.743	24	1	2014
748	SSK	49.181	-99.664	5	2	2014
749	SSK	49.18	-97.938	6	2	2014
750	SSK	49.39	-101.601	10	2	2014
751	BOV	49.214	-97.931	13	6	2014
752	YUB	49.251	-124.133	19	8	2014
753	LBB	49.358	-123.104	27	8	2014
754	SSK	49.326	-103.25	4	9	2014
755	BBB	49.276	-122.755	12	9	2014
756	SHB	49.29682	-123.143	26	9	2014
757	BBB	49.29682	-123.143	10	10	2014
758	LBB	49.323	-123.035	10	10	2014
759	EQU	49.051	-102.913	22	10	2014
760	SSK	49.399	-103.318	20	11	2014
761	SSK	49.451	-96.785	10	1	2013
762	RAC	49.192	-98.097	14	6	2013
763	SSK	49.084	-96.135	18	6	2013
764	LBB	49.277	-124.847	17	7	2013
765	CAT	49.181	-99.664	24	7	2013
766	BBB	49.34	-123.047	1	8	2013
767	EQU	49.408	-96.859	29	8	2013
768	SSK	49.448	-96.391	29	8	2013
769	HRB	48.814	-123.62	20	9	2013
770	CLB	49.204	-122.569	8	10	2013
771	EQU	49.192	-98.097	17	10	2013
772	CLB	49.013	-118.504	18	10	2013
773	SSK	49.175	-101.63	9	2	2012
774	EQU	49.177	-101.449	14	3	2012
775	BOV	49.075	-95.979	21	3	2012
776	SSK	49.369	-98.239	17	4	2012
777	SSK	49.002	-102.548	30	5	2012
778	DOG	49.192	-98.097	14	6	2012
779	SSK	49.272	-100.993	26	6	2012
780	KEB	49.235	-122.594	10	8	2012
781	KEB	49.254	-124.107	14	8	2012
782	BBB	49.205	-123.023	25	9	2012
783	YUB	49.206	-124.012	28	9	2012
784	SSK	49.272	-100.993	24	10	2012
785	SSK	49.173	-101.795	25	10	2012
786	SSK	49.057	-101.177	25	1	2011
787	SSK	49.179	-101.262	9	2	2011
788	SSK	49.177	-101.449	22	3	2011
789	YUB	48.737	-123.672	14	6	2011
790	BBB	49.136	-122.297	29	6	2011
791	SSK	49.18	-97.938	29	6	2011
792	SSK	49.409	-99.456	5	7	2011
793	SSK	49.035	-95.642	15	7	2011
794	SSK	49.141	-97.155	5	8	2011
795	LEB	49.167	-118.975	14	8	2011
796	LBB	49.297	-121.775	16	8	2011
797	SSK	49.149	-97.249	4	11	2011
798	SSK	49.272	-100.993	18	11	2011
799	SSK	49.074	-96.808	17	2	2010
800	SSK	49.192	-98.097	15	4	2010
801	SSK	49.192	-98.097	29	4	2010
802	SSK	49.192	-98.097	29	4	2010
803	YUB	49.161	-122.428	22	6	2010
804	BBB	49.267	-123.14	29	6	2010
805	SSK	49.149	-97.249	30	6	2010
806	BBB	49.406	-94.505	6	7	2010
807	SSK	49.074	-96.808	20	7	2010
808	SSK	49.074	-96.808	23	7	2010
809	BAT	48.633	-90.066	23	7	2010
810	SSK	49.181	-99.664	28	7	2010
811	SSK	49.435	-99.003	12	8	2010
812	LBB	48.987	-123.685	16	9	2010
813	WEB	49.347	-124.924	23	9	2010
814	SSK	49.134	-96.562	6	10	2010
815	SSK	49.093	-99.341	9	11	2010
816	SSK	49.181	-99.664	18	11	2010
817	SSK	49.325	-96.713	9	12	2010
818	SSK	49.266	-97.342	16	12	2010
819	SSK	49.046	-98.66	4	2	2009
820	SSK	49.093	-99.341	9	4	2009
821	BBB	49.239	-122.786	2	6	2009
822	BBB	48.421	-123.363	18	6	2009
823	SSK	49.408	-96.859	26	6	2009
824	YUB	49.07	-122.658	3	7	2009
825	SSK	49.133	-96.886	7	7	2009
826	SSK	49.141	-97.155	23	7	2009
827	BBB	49.281	-121.782	28	7	2009
828	HRB	49.083	-123.084	13	8	2009
829	SSK	49.458	-97.434	25	8	2009
830	BBB	48.463	-123.312	1	9	2009
831	SSK	49.097	-100.802	1	9	2009
832	SSK	49.147	-98.949	23	9	2009
833	SSK	49.18	-97.938	22	10	2009
834	SSK	49.244	-96.826	2	12	2009
835	SSK	49.408	-96.859	30	1	2008
836	SSK	49.408	-96.859	2	5	2008
837	BOV	49.177	-101.449	7	5	2008
838	BOV	49.391	-100.677	16	5	2008
839	SSK	49.408	-96.859	21	5	2008
840	SSK	49.317	-96.949	21	5	2008
841	BBB	49.087	-122.08	10	6	2008
842	SSK	49.093	-99.341	13	6	2008
843	BBB	49.135	-122.542	18	6	2008
844	DOG	49.134	-96.562	24	6	2008
845	SSK	49.461	-105.369	3	7	2008
846	SSK	49.354	-97.594	3	7	2008
847	BBB	49.013	-118.504	9	7	2008
848	LBB	49.105	-123.927	22	7	2008
849	BBB	49.049	-122.669	8	8	2008
850	SSK	49.458	-97.246	13	8	2008
851	BBB	49.013	-118.504	22	8	2008
852	YUB	49.132	-123.786	26	8	2008
853	LEB	49.455	-120.516	19	9	2008
854	BBB	49.241	-122.957	26	9	2008
855	SSK	49.18	-97.938	24	10	2008
856	SSK	49.325	-96.713	4	11	2008
857	SSK	49.23	-100.059	7	11	2008
858	DOG	49.366	-97.933	19	1	2007
859	SSK	49.246	-103.822	19	1	2007
860	BOV	49.448	-96.391	11	4	2007
861	SSK	49.18	-97.938	17	4	2007
862	CLB	48.428	-123.365	25	4	2007
863	BBB	48.428	-123.365	17	5	2007
864	SSK	49.44	-96.984	29	5	2007
865	SSK	49.44	-96.984	29	5	2007
866	CAT	49.219	-122.598	5	6	2007
867	BOV	49.244	-96.826	8	6	2007
868	BBB	49.283	-122.793	12	6	2007
869	SSK	49.399	-99.63	4	7	2007
870	SSK	49.175	-101.63	12	7	2007
871	YUB	49.314	-122.855	17	7	2007
872	SHB	49.284	-96.51	1	8	2007
873	LEB	49.074	-122.559	2	8	2007
874	LEB	49.157	-121.951	26	8	2007
875	LEB	49.397	-123.515	29	8	2007
876	LEB	49.3	-121.785	11	9	2007
877	SSK	49.325	-96.713	15	11	2007
878	CAT	47.969	-66.398	27	11	2012
879	BBB	48.36	-123.582	20	8	2009
880	CLB	48.389	-123.783	20	8	2008
881	YUB	48.352	-123.647	4	9	2008
882	BBB	48.363765	-123.742307	9	11	2007
883	BBB	46.373	-72.59	31	8	2016
884	BBB	46.423	-81.137	29	5	2015
885	BBB	46.35	-72.548	18	8	2015
886	BBB	46.758	-71.389	25	8	2015
887	BBB	46.565	-72.745	6	5	2013
888	BBB	46.314	-78.705	23	7	2013
889	BBB	46.347	-72.559	9	2	2011
890	BBB	46.445	-71.025	25	5	2011
891	LBB	46.422	-81.134	29	7	2011
892	BBB	46.347	-72.559	10	8	2011
893	BBB	46.567	-81.188	26	8	2011
894	BBB	46.347	-72.559	19	3	2010
895	BBB	46.347	-72.559	17	9	2010
896	BBB	46.347	-72.559	6	4	2009
897	BBB	46.347	-72.559	13	8	2009
898	BBB	46.347	-72.559	31	8	2009
899	BBB	46.499	-71.068	8	5	2007
900	RAC	46.496	-71.139	15	5	2007
901	RAC	46.496	-71.139	15	6	2007
902	RAC	46.496	-71.139	15	6	2007
903	RAC	46.496	-71.139	25	6	2007
904	BBB	46.526	-72.487	12	7	2007
905	LBB	46.386	-82.65	15	8	2007
906	LBB	46.538	-75.485	16	8	2007
907	BBB	46.445	-67.617	31	8	2007
908	BBB	45.958	-66.645	7	1	2016
909	RAC	45.248	-67.002	8	3	2016
910	BBB	45.955	-66.637	18	3	2016
911	BBB	45.248	-75.596	9	5	2016
912	BBB	45.537	-73.19	25	5	2016
913	BBB	45.338	-75.714	21	7	2016
914	HRB	45.488	-73.447	15	9	2016
915	BBB	45.5	-73.57	6	10	2016
916	BBB	45.315	-73.877	29	11	2016
917	RAC	45.226	-67.194	22	1	2015
918	BBB	45.447	-73.763	19	2	2015
919	RAC	45.228	-67.13	3	3	2015
920	RAC	45.228	-67.13	10	3	2015
921	RAC	45.225	-67.173	19	3	2015
922	RAC	45.228	-67.132	14	4	2015
923	RAC	45.228	-67.13	5	5	2015
924	RAC	45.219	-67.26	7	5	2015
925	BBB	45.312	-73.453	10	6	2015
926	BBB	45.66	-73.59	10	6	2015
927	BBB	45.321	-75.366	16	6	2015
928	BBB	45.583	-73.928	21	7	2015
929	BBB	45.31	-73.347	30	7	2015
930	RAC	45.159	-67.14	6	8	2015
931	BBB	45.446	-73.724	12	8	2015
932	RAC	45.594	-67.328	1	9	2015
933	BBB	45.61	-72.97	22	9	2015
934	BBB	45.561	-75.542	25	9	2015
935	BBB	45.428	-75.735	25	9	2015
936	BBB	45.291	-73.514	27	10	2015
937	BBB	45.26	-74.116	8	5	2014
938	BBB	45.763	-72.501	3	6	2014
939	BBB	45.288	-75.574	15	7	2014
940	BBB	45.213	-73.443	14	8	2014
941	BBB	45.471	-73.876	16	10	2014
942	CAT	45.577	-72.521	4	12	2014
943	BBB	45.54	-73.545	26	2	2013
944	BBB	45.274	-72.572	28	5	2013
945	BBB	45.294	-71.882	5	7	2013
946	BBB	45.294	-71.882	5	7	2013
947	BBB	45.294	-71.882	9	7	2013
948	BBB	45.294	-71.882	9	7	2013
949	BBB	45.294	-71.882	9	7	2013
950	BBB	45.279	-71.906	24	7	2013
951	BBB	45.66	-73.552	30	7	2013
952	BBB	45.354	-75.941	13	8	2013
953	BBB	45.47	-73.177	20	8	2013
954	BBB	45.393	-75.68	30	8	2013
955	BBB	45.455	-73.49	11	9	2013
956	SHB	46.082	-79.362	13	9	2013
957	SSK	45.438	-73.472	25	9	2013
958	BBB	45.366	-73.571	16	10	2013
959	BBB	45.959	-66.645	3	12	2013
960	DOG	45.759	-73.726	2	2	2012
961	BBB	45.355	-75.751	14	8	2012
962	BBB	46.026	-73.433	6	9	2012
963	LBB	45.979	-81.924	11	9	2012
964	BBB	45.531	-73.205	2	10	2012
965	BBB	45.441	-73.267	22	7	2011
966	BBB	45.411	-71.903	26	7	2011
967	BBB	45.886	-72.497	12	8	2011
968	LBB	46.248	-81.815	26	8	2011
969	LBB	46.131	-70.591	7	9	2011
970	BBB	45.973	-72.547	7	9	2011
971	BBB	45.249	-74.124	21	10	2011
972	BBB	45.337	-75.719	2	11	2011
973	BBB	45.489	-73.485	4	5	2010
974	BBB	45.643	-66.112	3	6	2010
975	BBB	45.39	-73.568	2	7	2010
976	HRB	45.513	-73.327	5	8	2010
977	BBB	45.967	-73.566	25	8	2010
978	BBB	45.589	-73.663	14	9	2010
979	BBB	45.392	-71.889	15	4	2009
980	BBB	45.376	-72.68	26	5	2009
981	BBB	45.471	-73.309	4	8	2009
982	BBB	45.411	-71.903	6	8	2009
983	SHB	45.625	-82.024	14	8	2009
984	BBB	45.438	-73.716	29	8	2009
985	NLB	46.228	-63.048	22	9	2009
986	BBB	45.877	-72.48	1	1	2008
987	RAC	45.244	-73.111	14	1	2008
988	WLF	45.673	-74.056	25	2	2008
989	RAC	45.283	-72.974	7	3	2008
990	RAC	45.277	-72.945	2	4	2008
991	RAC	45.276	-72.944	2	4	2008
992	RAC	45.278	-72.934	7	4	2008
993	RAC	45.207	-73.226	14	4	2008
994	RAC	45.448	-73.245	28	5	2008
995	RAC	45.204	-73.226	28	5	2008
996	RAC	45.273	-72.949	28	5	2008
997	RAC	45.288	-72.927	30	5	2008
998	RAC	46.167	-73.111	23	6	2008
999	BBB	45.75	-77.126	30	7	2008
1000	BBB	45.413	-71.874	14	8	2008
1001	BBB	45.452	-73.297	21	8	2008
1002	SSK	45.203	-73.224	25	8	2008
1003	RAC	45.315	-72.951	25	8	2008
1004	BBB	46.165	-72.324	26	8	2008
1005	RAC	45.226	-73.019	27	8	2008
1006	RAC	45.353	-72.87	11	9	2008
1007	BBB	46.055	-71.958	18	9	2008
1008	RFX	46.131	-70.926	26	9	2008
1009	SSK	45.253	-72.989	1	10	2008
1010	RAC	45.348	-72.881	8	10	2008
1011	RAC	45.387	-72.993	8	10	2008
1012	BBB	45.88	-72.484	14	3	2007
1013	BBB	45.727	-75.053	10	5	2007
1014	BBB	45.465	-74.079	14	6	2007
1015	BBB	46.151	-72.612	21	6	2007
1016	BBB	45.319	-73.353	4	7	2007
1017	BBB	45.206	-72.747	5	7	2007
1018	LBB	46.258	-81.766	20	7	2007
1019	BBB	45.88	-72.484	2	8	2007
1020	BBB	46.222	-72.605	16	8	2007
1021	BBB	45.421	-75.697	28	8	2007
1022	LBB	45.233	-81.741	19	9	2007
1023	BBB	45.515	-75.674	27	9	2007
1024	BBB	45.951	-73.848	1	10	2007
1025	BBB	45.469	-73.618	1	11	2007
1026	RAC	45.272	-73.179	2	11	2007
1027	RFX	45.272	-73.179	16	11	2007
1028	RFX	45.613	-61.399	19	12	2007
1029	BBB	44.287	-78.306	3	6	2016
1030	BBB	44.745	-79.808	18	7	2016
1031	BBB	45.071	-78.714	1	9	2016
1032	BBB	44.142	-76.3059	13	9	2016
1033	RAC	45.159	-67.14	4	3	2015
1034	RAC	45.174	-67.296	4	3	2015
1035	RAC	45.181	-66.971	10	3	2015
1036	RAC	45.175	-67.324	18	3	2015
1037	RAC	45.172	-67.296	18	3	2015
1038	BBB	44.569	-79.32	15	5	2015
1039	RAC	44.997	-74.6509	4	6	2015
1040	RAC	45.1019	-67.0889	23	6	2015
1041	RAC	45.0859	-67.0769	14	7	2015
1042	RAC	45.1349	-67.075	14	7	2015
1043	BAT	45.019	-73.018	14	7	2015
1044	BBB	44.295	-77.555	16	7	2015
1045	RAC	45.0859	-67.0769	28	7	2015
1046	SSK	45.191	-66.989	29	7	2015
1047	RAC	45.127	-66.754	18	8	2015
1048	RAC	45.1019	-67.0889	1	9	2015
1049	RAC	45.0859	-67.0769	24	9	2015
1050	RAC	45.089	-66.716	1	10	2015
1051	RAC	45.0859	-67.0769	20	10	2015
1052	BBB	44.29	-76.4	22	5	2014
1053	RAC	45.174	-67.294	2	6	2014
1054	BBB	44.301	-78.346	28	8	2014
1055	BBB	44.256	-78.187	1	10	2014
1056	SSK	45.138	-67.323	16	10	2014
1057	BBB	44.489	-75.975	7	11	2014
1058	BAT	45.088	-72.664	11	12	2014
1059	BAT	45.193	-72.963	11	12	2014
1060	BBB	45.032	-73.043	13	2	2013
1061	BBB	44.216	-76.593	1	3	2013
1062	BBB	44.261	-80.55	4	6	2013
1063	REB	44.214	-76.964	14	8	2013
1064	SHB	44.392	-76.776	6	9	2013
1065	BBB	44.482	-81.146	11	10	2013
1066	BBB	44.779	-77.431	22	3	2012
1067	DOG	44.539	-76.693	11	5	2012
1068	REB	44.384	-77.974	12	7	2012
1069	BBB	44.23	-76.491	24	7	2012
1070	BBB	44.508	-78.377	24	7	2012
1071	BBB	45.024	-75.511	31	7	2012
1072	BBB	44.141	-79.453	28	8	2012
1073	BBB	44.258	-76.524	18	9	2012
1074	BBB	44.416	-78.435	18	9	2012
1075	LBB	45.083	-64.925	11	10	2012
1076	BBB	44.179	-81.093	31	3	2011
1077	BBB	44.344	-79.035	7	6	2011
1078	BOV	44.482	-81.146	9	6	2011
1079	BBB	44.99	-75.45	7	6	2011
1080	BBB	44.52	-78.691	19	7	2011
1081	BBB	44.52	-78.691	20	7	2011
1082	BBB	44.439	-76.677	21	7	2011
1083	BBB	44.36	-79.637	6	5	2010
1084	BBB	44.32	-79.373	18	5	2010
1085	BBB	44.834	-75.391	20	5	2010
1086	BBB	44.583	-79.349	9	7	2010
1087	SSK	44.67	-81.021	28	7	2010
1088	LBB	45.132	-63.236	30	7	2010
1089	LBB	44.754	-79.313	10	8	2010
1090	BBB	44.146	-79.159	12	8	2010
1091	SSK	44.574	-81.574	9	11	2010
1092	RFX	44.168	-81.305	17	3	2009
1093	SSK	45.044	-73.178	27	3	2009
1094	SSK	45.069	-73.193	8	4	2009
1095	BBB	45.038	-75.619	20	5	2009
1096	SSK	44.306	-81.272	20	5	2009
1097	BBB	44.192	-79.622	21	7	2009
1098	BBB	44.232	-76.991	11	8	2009
1099	SSK	44.647	-81.117	12	8	2009
1100	RFX	44.454	-78.701	13	8	2009
1101	BBB	44.146	-78.52	19	8	2009
1102	LBB	44.655	-81.273	25	8	2009
1103	RFX	44.482	-81.146	9	9	2009
1104	BBB	45.087	-72.757	18	9	2009
1105	BOV	44.46	-76.081	2	10	2009
1106	BBB	44.214	-76.964	23	10	2009
1107	SSK	44.176	-80.818	10	12	2009
1108	SSK	45.063	-73.299	1	2	2008
1109	RAC	45.022	-73.294	18	3	2008
1110	SSK	44.191	-80.334	26	3	2008
1111	RAC	45.063	-73.303	14	4	2008
1112	SSK	44.176	-80.818	15	4	2008
1113	RAC	45.047	-72.555	25	4	2008
1114	RAC	45.177	-73.248	13	5	2008
1115	RAC	45.136	-73.205	28	5	2008
1116	RAC	45.033	-73.281	4	6	2008
1117	RAC	45.051	-73.248	4	6	2008
1118	SSK	44.482	-81.146	10	6	2008
1119	RAC	45.043	-73.172	2	7	2008
1120	BBB	45.179	-75.566	30	7	2008
1121	BBB	44.711	-79.667	7	8	2008
1122	SSK	45.111	-73.271	15	8	2008
1123	RAC	45.055	-73.217	25	8	2008
1124	BBB	44.563	-78.97	4	9	2008
1125	LBB	44.813	-77.185	5	9	2008
1126	RAC	45.056	-72.89	22	9	2008
1127	RAC	45.136	-73.201	24	9	2008
1128	SSK	44.306	-81.272	8	10	2008
1129	BBB	44.439	-79.721	16	10	2008
1130	SSK	45.138	-73.241	7	11	2008
1131	SSK	45.2	-73.232	23	12	2008
1132	RAC	45.061	-73.318	13	8	2007
1133	RAC	45.061	-73.318	13	8	2007
1134	RAC	45.061	-73.318	13	8	2007
1135	RAC	45.061	-73.318	13	8	2007
1136	RAC	45.061	-73.318	13	8	2007
1137	RAC	45.061	-73.318	31	8	2007
1138	RAC	45.061	-73.318	5	9	2007
1139	RAC	45.061	-73.318	12	9	2007
1140	DOG	44.57	-80.945	6	1	2007
1141	SSK	44.176	-80.818	15	2	2007
1142	SSK	44.309	-78.319	6	3	2007
1143	BBB	44.477	-76.235	18	4	2007
1144	BBB	44.309	-78.319	12	6	2007
1145	LBB	44.15	-78.448	20	6	2007
1146	RAC	45.061	-73.318	20	6	2007
1147	RAC	45.061	-73.318	20	6	2007
1148	RAC	45.061	-73.318	20	6	2007
1149	RAC	45.061	-73.318	20	6	2007
1150	RAC	45.061	-73.318	20	6	2007
1151	RAC	45.061	-73.318	20	6	2007
1152	RAC	45.061	-73.318	20	6	2007
1153	RAC	45.061	-73.318	20	6	2007
1154	RAC	45.061	-73.318	21	6	2007
1155	RAC	45.061	-73.318	21	6	2007
1156	RAC	45.061	-73.318	21	6	2007
1157	RAC	45.061	-73.318	21	6	2007
1158	RAC	45.061	-73.318	21	6	2007
1159	RAC	45.061	-73.318	21	6	2007
1160	RAC	45.061	-73.318	21	6	2007
1161	RAC	45.061	-73.318	22	6	2007
1162	RAC	45.061	-73.318	22	6	2007
1163	RAC	45.061	-73.318	22	6	2007
1164	RAC	45.061	-73.318	22	6	2007
1165	RAC	45.061	-73.318	22	6	2007
1166	RAC	45.061	-73.318	25	6	2007
1167	LBB	44.6	-79.203	26	6	2007
1168	BBB	44.277	-76.718	29	6	2007
1169	RAC	45.061	-73.318	30	6	2007
1170	RAC	45.061	-73.318	30	6	2007
1171	RAC	45.061	-73.318	30	6	2007
1172	RAC	45.061	-73.318	30	6	2007
1173	RAC	45.061	-73.318	5	7	2007
1174	SSK	45.061	-73.318	5	7	2007
1175	RAC	45.061	-73.318	5	7	2007
1176	BBB	44.626	-75.951	9	7	2007
1177	RAC	45.061	-73.318	9	7	2007
1178	RAC	45.061	-73.318	9	7	2007
1179	BBB	44.438	-78.775	10	7	2007
1180	RAC	45.032	-73.049	10	7	2007
1181	BBB	44.447	-79.73	17	7	2007
1182	LBB	44.479	-75.884	20	7	2007
1183	RAC	45.061	-73.318	25	7	2007
1184	RAC	45.061	-73.318	25	7	2007
1185	RAC	45.061	-73.318	25	7	2007
1186	RAC	45.061	-73.318	25	7	2007
1187	RAC	45.061	-73.318	25	7	2007
1188	RAC	45.061	-73.318	25	7	2007
1189	BBB	44.91	-79.363	31	7	2007
1190	RAC	45.061	-73.318	31	7	2007
1191	SSK	45.061	-73.318	31	7	2007
1192	BBB	44.188	-79.7	1	8	2007
1193	BBB	45.164	-75.939	7	8	2007
1194	RAC	45.061	-73.318	13	8	2007
1195	SSK	45.061	-73.318	13	8	2007
1196	HRB	44.55	-78.249	14	8	2007
1197	BBB	44.589	-75.684	14	8	2007
1198	BBB	44.666	-76.749	22	8	2007
1199	BBB	44.666	-76.749	24	8	2007
1200	BBB	44.151	-80.798	29	8	2007
1201	BBB	45.173	-72.761	30	8	2007
1202	BBB	44.275	-79.541	31	8	2007
1203	RAC	45.061	-73.318	4	9	2007
1204	RAC	45.061	-73.318	24	9	2007
1205	BBB	44.55	-78.249	28	9	2007
1206	RAC	45.2	-73.232	1	10	2007
1207	SSK	45.109	-73.036	19	10	2007
1208	RAC	45.061	-73.318	23	10	2007
1209	RAC	45.061	-73.318	29	10	2007
1210	SSK	45.061	-73.318	29	10	2007
1211	SSK	45.061	-73.318	13	11	2007
1212	RAC	45.061	-73.318	13	11	2007
1213	BBB	44.307	-78.323	16	11	2007
1214	BBB	44.901	-79.575	27	11	2007
1215	RAC	45.061	-73.318	4	12	2007
1216	SSK	44.158	-80.848	21	12	2007
1217	RAC	43.097	-79.761	4	1	2016
1218	RAC	43.169	-79.955	4	1	2016
1219	RAC	43.074	-79.942	8	1	2016
1220	RAC	43.089	-79.987	8	1	2016
1221	RAC	43.217	-79.772	26	1	2016
1222	RAC	43.226	-79.795	26	1	2016
1223	RAC	43.151	-79.966	26	1	2016
1224	RAC	43.151	-80.046	26	1	2016
1225	RAC	43.194	-79.621	26	1	2016
1226	RAC	43.09	-79.801	26	1	2016
1227	RAC	43.268	-79.775	26	1	2016
1228	RAC	43.196	-79.933	26	1	2016
1229	RAC	43.176	-79.784	26	1	2016
1230	RAC	43.214	-79.757	26	1	2016
1231	RAC	43.124	-79.734	2	2	2016
1232	RAC	43.221	-79.753	2	2	2016
1233	RAC	43.229	-79.798	2	2	2016
1234	RAC	43.199	-79.806	2	2	2016
1235	RAC	43.167	-79.848	2	2	2016
1236	RAC	43.14	-79.684	2	2	2016
1237	RAC	43.184	-79.927	2	2	2016
1238	RAC	43.217	-79.965	2	2	2016
1239	RAC	43.165	-79.827	9	2	2016
1240	RAC	43.21	-79.798	9	2	2016
1241	RAC	43.229	-79.824	17	2	2016
1242	SSK	43.237	-79.872	17	2	2016
1243	RAC	43.201	-79.928	17	2	2016
1244	SSK	43.199	-79.9	17	2	2016
1245	SSK	43.193	-79.787	17	2	2016
1246	RAC	43.225	-80.112	17	2	2016
1247	RAC	43.224	-79.941	17	2	2016
1248	SSK	43.194	-79.919	17	2	2016
1249	RAC	43.159	-79.968	17	2	2016
1250	SSK	43.226	-79.869	17	2	2016
1251	SSK	43.224	-79.888	17	2	2016
1252	SSK	43.224	-79.806	1	3	2016
1253	SSK	43.222	-79.832	1	3	2016
1254	SSK	43.224	-79.887	1	3	2016
1255	RAC	43.203	-79.973	1	3	2016
1256	SSK	43.22	-79.839	1	3	2016
1257	SSK	43.213	-79.789	1	3	2016
1258	SSK	43.215	-79.879	1	3	2016
1259	SSK	43.244	-79.854	1	3	2016
1260	SSK	43.188	-79.799	1	3	2016
1261	SSK	43.224	-79.757	1	3	2016
1262	SSK	43.215	-79.834	1	3	2016
1263	RAC	43.122	-79.892	9	3	2016
1264	SSK	43.202	-79.861	15	3	2016
1265	SSK	43.218	-79.819	15	3	2016
1266	RAC	43.27	-79.979	15	3	2016
1267	RAC	43.154	-79.832	15	3	2016
1268	RAC	43.218	-79.703	15	3	2016
1269	RAC	43.228	-79.847	15	3	2016
1270	RAC	43.123	-79.729	15	3	2016
1271	RAC	43.209	-80.047	15	3	2016
1272	RAC	43.116	-79.848	15	3	2016
1273	SSK	43.215	-79.829	22	3	2016
1274	RAC	43.144	-79.919	22	3	2016
1275	SSK	43.221	-79.792	30	3	2016
1276	SSK	43.229	-79.756	30	3	2016
1277	SSK	43.217	-79.938	30	3	2016
1278	SSK	43.254	-79.891	30	3	2016
1279	SSK	43.225	-79.853	30	3	2016
1280	RAC	43.215	-79.795	30	3	2016
1281	RAC	43.219	-79.806	5	4	2016
1282	SSK	43.497	-80.919	5	4	2016
1283	RAC	43.239	-79.818	12	4	2016
1284	RAC	43.181	-79.913	12	4	2016
1285	RAC	43.11	-79.835	12	4	2016
1286	RAC	43.215	-79.954	12	4	2016
1287	RAC	43.204	-80.011	12	4	2016
1288	RAC	43.128	-79.905	12	4	2016
1289	SSK	43.209	-79.784	19	4	2016
1290	SSK	43.176	-79.784	19	4	2016
1291	SSK	43.236	-79.87	19	4	2016
1292	SSK	43.191	-79.794	19	4	2016
1293	SSK	43.178	-79.782	19	4	2016
1294	RAC	43.23	-79.759	19	4	2016
1295	RAC	43.188	-80.027	26	4	2016
1296	RAC	43.258	-79.971	4	5	2016
1297	SSK	43.226	-79.81	4	5	2016
1298	SSK	43.271	-79.777	4	5	2016
1299	SSK	43.219	-79.847	4	5	2016
1300	SSK	43.226	-79.802	4	5	2016
1301	RAC	43.226	-80.055	4	5	2016
1302	RAC	43.248	-79.93	4	5	2016
1303	RAC	43.25	-79.917	4	5	2016
1304	RAC	43.118	-79.909	4	5	2016
1305	RAC	43.137	-80.247	10	5	2016
1306	RAC	43.232	-79.784	10	5	2016
1307	SSK	43.219	-79.876	10	5	2016
1308	SSK	43.225	-79.805	10	5	2016
1309	SSK	43.208	-79.79	10	5	2016
1310	SSK	43.254	-79.892	10	5	2016
1311	SSK	43.227	-79.889	10	5	2016
1312	BBB	43.633	-80.046	13	5	2016
1313	BBB	43.897	-81.209	17	5	2016
1314	RAC	43.236	-80.007	17	5	2016
1315	SSK	43.201	-80.099	17	5	2016
1316	SSK	43.226	-79.836	17	5	2016
1317	RAC	43.293	-80.134	19	5	2016
1318	RAC	43.25	-79.89	19	5	2016
1319	SSK	43.231	-79.86	19	5	2016
1320	SSK	43.214	-79.851	19	5	2016
1321	RAC	43.212	-79.8	31	5	2016
1322	RAC	43.258	-79.952	31	5	2016
1323	RAC	43.142	-80.248	31	5	2016
1324	SSK	43.236	-79.873	31	5	2016
1325	SSK	43.244	-79.745	31	5	2016
1326	RAC	43.147	-80.144	7	6	2016
1327	RAC	43.223	-79.811	7	6	2016
1328	RAC	43.221	-79.805	7	6	2016
1329	RAC	43.203	-79.819	7	6	2016
1330	BBB	43.635	-79.406	7	6	2016
1331	RAC	43.227	-79.984	9	6	2016
1332	RAC	43.223	-79.829	9	6	2016
1333	BBB	43.123	-79.099	15	6	2016
1334	BBB	43.386	-79.722	21	6	2016
1335	RAC	43.269	-79.969	22	6	2016
1336	RAC	43.236	-79.76	22	6	2016
1337	RAC	43.122	-79.798	22	6	2016
1338	RAC	43.217	-79.916	22	6	2016
1339	RAC	43.25	-79.969	22	6	2016
1340	SSK	43.228	-79.78	22	6	2016
1341	RAC	43.249	-79.895	29	6	2016
1342	RAC	43.244	-80.042	5	7	2016
1343	RAC	43.261	-79.912	5	7	2016
1344	RAC	43.146	-79.666	5	7	2016
1345	SSK	43.222	-79.866	5	7	2016
1346	SSK	43.171	-80.051	5	7	2016
1347	SSK	43.229	-79.778	5	7	2016
1348	BBB	43.392	-79.722	5	7	2016
1349	RAC	43.208	-79.718	12	7	2016
1350	RAC	43.254	-79.96	12	7	2016
1351	RAC	43.212	-80.147	12	7	2016
1352	RAC	43.262	-79.972	12	7	2016
1353	BBB	43.221	-79.804	14	7	2016
1354	RAC	43.224	-79.982	19	7	2016
1355	SSK	43.219	-79.79	19	7	2016
1356	BBB	43.327	-79.916	26	7	2016
1357	RAC	43.231	-79.969	27	7	2016
1358	RAC	43.109	-79.729	27	7	2016
1359	SSK	43.217	-79.846	27	7	2016
1360	RAC	43.114	-80.179	29	7	2016
1361	RAC	43.19	-80.238	29	7	2016
1362	RAC	43.21	-79.728	29	7	2016
1363	RAC	43.228	-79.871	29	7	2016
1364	SSK	43.231	-79.761	29	7	2016
1365	BBB	43.106	-79.131	9	8	2016
1366	RAC	43.2	-79.584	9	8	2016
1367	RAC	43.25	-80.016	9	8	2016
1368	RAC	43.241	-79.798	9	8	2016
1369	RAC	43.27	-79.94	9	8	2016
1370	RAC	43.243	-79.828	9	8	2016
1371	BBB	43.169	-79.275	15	8	2016
1372	RAC	43.243	-79.806	16	8	2016
1373	RAC	43.218	-79.837	16	8	2016
1374	RAC	43.081	-79.814	16	8	2016
1375	RAC	43.223	-79.801	16	8	2016
1376	SSK	43.263	-79.935	16	8	2016
1377	RAC	43.316	-79.968	23	8	2016
1378	RAC	43.25	-79.971	23	8	2016
1379	RAC	43.177	-79.808	23	8	2016
1380	BBB	43.967	-78.159	25	8	2016
1381	CAT	43.18	-80.085	25	8	2016
1382	HRB	43.187	-79.558	30	8	2016
1383	BBB	43.129	-79.202	30	8	2016
1384	RFX	43.067	-79.795	30	8	2016
1385	RAC	43.281	-79.928	30	8	2016
1386	RAC	43.196	-80.012	30	8	2016
1387	RAC	43.231	-79.974	30	8	2016
1388	SSK	43.23	-79.756	30	8	2016
1389	RAC	43.234	-79.767	2	9	2016
1390	RAC	43.141	-79.716	2	9	2016
1391	RAC	43.273	-79.948	2	9	2016
1392	RAC	43.244	-79.825	2	9	2016
1393	BBB	43.148	-80.754	2	9	2016
1394	BBB	43.24	-80.693	7	9	2016
1395	RAC	43.203	-79.819	7	9	2016
1396	HRB	44.001	-78.054	8	9	2016
1397	RAC	43.25	-79.973	13	9	2016
1398	RAC	43.123	-80.263	20	9	2016
1399	RAC	43.253	-80.25	20	9	2016
1400	RAC	43.202	-80.293	20	9	2016
1401	RAC	43.209	-79.933	20	9	2016
1402	SSK	43.163	-80.063	20	9	2016
1403	SSK	43.218	-79.806	20	9	2016
1404	SSK	43.27	-79.87	27	9	2016
1405	SSK	43.218	-79.69	27	9	2016
1406	SSK	43.27	-79.953	27	9	2016
1407	SSK	43.265	-79.872	27	9	2016
1408	RAC	43.227	-79.998	27	9	2016
1409	RAC	43.073	-79.947	27	9	2016
1410	SSK	43.253	-79.937	4	10	2016
1411	RAC	43.106	-80.04	4	10	2016
1412	RAC	43.112	-79.691	4	10	2016
1413	RAC	43.319	-79.821	4	10	2016
1414	RAC	43.235	-79.797	4	10	2016
1415	RAC	43.07	-79.408	4	10	2016
1416	RAC	43.263	-79.95	4	10	2016
1417	RAC	43.193	-79.568	7	10	2016
1418	RAC	43.201	-80.104	7	10	2016
1419	SSK	43.221	-79.791	7	10	2016
1420	RAC	43.265	-79.93	18	10	2016
1421	RAC	43.309	-79.837	18	10	2016
1422	SSK	43.26	-79.947	18	10	2016
1423	SSK	43.122	-79.587	18	10	2016
1424	RAC	43.238	-79.985	25	10	2016
1425	RAC	43.118	-79.916	25	10	2016
1426	RAC	43.313	-79.816	25	10	2016
1427	RAC	43.21	-79.982	25	10	2016
1428	RAC	43.193	-79.889	25	10	2016
1429	RAC	43.247	-79.853	1	11	2016
1430	RAC	43.249	-79.937	1	11	2016
1431	RAC	43.188	-79.956	1	11	2016
1432	SSK	43.254	-79.937	1	11	2016
1433	SSK	43.351	-80.088	1	11	2016
1434	SSK	43.318	-79.834	1	11	2016
1435	SSK	43.198	-79.879	1	11	2016
1436	SSK	43.262	-79.903	1	11	2016
1437	SSK	43.126	-80.094	1	11	2016
1438	RAC	43.269	-79.869	8	11	2016
1439	RAC	43.2	-79.877	8	11	2016
1440	RAC	43.217	-79.982	8	11	2016
1441	RAC	43.301	-79.871	8	11	2016
1442	SSK	43.256	-79.927	8	11	2016
1443	RAC	43.268	-79.88	15	11	2016
1444	RAC	43.206	-79.634	15	11	2016
1445	SSK	43.26	-79.902	15	11	2016
1446	SSK	43.268	-79.856	15	11	2016
1447	BOV	43.647	-81.005	22	11	2016
1448	RAC	43.272	-79.887	22	11	2016
1449	RAC	43.368	-79.999	22	11	2016
1450	SSK	43.269	-79.897	22	11	2016
1451	SSK	43.318	-79.834	22	11	2016
1452	SSK	43.25	-79.904	22	11	2016
1453	SSK	43.255	-79.911	22	11	2016
1454	RAC	43.318	-79.81	29	11	2016
1455	RAC	43.263	-79.772	29	11	2016
1456	RAC	43.274	-79.896	29	11	2016
1457	SSK	43.791	-81.435	14	12	2016
1458	SSK	43.255	-79.937	14	12	2016
1459	RAC	43.319	-79.824	20	12	2016
1460	RAC	43.287	-79.875	22	12	2016
1461	RAC	43.269	-79.955	22	12	2016
1462	RAC	43.252	-79.939	22	12	2016
1463	RAC	43.232	-79.962	22	12	2016
1464	RAC	43.146	-80.24	22	12	2016
1465	SSK	43.249	-79.928	22	12	2016
1466	SSK	43.255	-79.943	22	12	2016
1467	SSK	43.267	-79.897	22	12	2016
1468	SSK	43.257	-79.917	22	12	2016
1469	BBB	43.997	-79.05	11	2	2015
1470	BBB	43.257	-79.919	16	6	2015
1471	BBB	44.068	-79.278	26	6	2015
1472	BBB	43.482	-80.418	8	7	2015
1473	BBB	43.183	-79.834	8	7	2015
1474	BBB	43.25	-79.836	15	7	2015
1475	BBB	43.11	-79.113	1	10	2015
1476	HRB	43.801	-79.678	15	10	2015
1477	RAC	43.217	-79.752	4	12	2015
1478	RAC	43.171	-79.869	9	12	2015
1479	RAC	43.187	-79.888	9	12	2015
1480	RAC	43.098	-79.83	9	12	2015
1481	RAC	43.166	-79.85	14	12	2015
1482	RAC	43.164	-79.947	21	12	2015
1483	RAC	43.128	-79.838	21	12	2015
1484	RAC	43.222	-79.812	21	12	2015
1485	RAC	43.271	-79.945	21	12	2015
1486	BOV	43.5	-80.907	30	12	2015
1487	BBB	43.146	-80.253	27	5	2014
1488	BBB	43.554	-81.396	16	6	2014
1489	BBB	43.87	-78.9	4	7	2014
1490	BBB	43.47	-80.765	6	8	2014
1491	BBB	43.105	-79.074	9	9	2014
1492	BBB	43.441	-80.467	30	9	2014
1493	BBB	43.262	-79.879	27	11	2014
1494	BBB	43.192	-79.528	16	12	2014
1495	BBB	43.905	-78.834	7	5	2013
1496	BBB	43.903	-78.786	3	7	2013
1497	BBB	43.327	-80.384	18	7	2013
1498	BBB	43.917	-78.842	9	8	2013
1499	BBB	44.07	-77.148	22	8	2013
1500	BBB	43.326	-79.822	27	8	2013
1501	LBB	43.21	-79.825	29	8	2013
1502	BBB	43.712	-79.287	20	9	2013
1503	BBB	43.782	-79.609	26	9	2013
1504	BBB	43.662	-79.923	1	10	2013
1505	BBB	43.682	-79.422	17	10	2013
1506	BBB	43.673	-79.303	11	4	2012
1507	SSK	43.647	-80.676	4	5	2012
1508	BBB	43.73	-79.35	24	5	2012
1509	CAT	43.638	-80.866	29	5	2012
1510	BBB	43.171	-82.269	31	5	2012
1511	BBB	43.664	-79.48	1	6	2012
1512	BBB	43.453	-80.481	4	6	2012
1513	BBB	43.159	-80.277	15	6	2012
1514	BBB	43.353	-80.972	8	8	2012
1515	BBB	43.979	-78.912	23	10	2012
1516	BBB	43.545	-80.254	9	2	2011
1517	BBB	43.233	-79.921	25	5	2011
1518	BBB	43.509	-79.653	4	8	2011
1519	HRB	43.221	-82.187	17	8	2011
1520	BBB	43.158	-79.245	19	8	2011
1521	BBB	43.309	-80.011	24	8	2011
1522	BBB	43.907	-78.894	24	8	2011
1523	BBB	43.218	-80.111	26	8	2011
1524	BBB	43.792	-79.276	30	8	2011
1525	SSK	43.648	-80.616	1	11	2011
1526	BBB	43.552	-80.296	24	2	2010
1527	SSK	44.069	-80.612	23	4	2010
1528	SSK	44.067	-80.659	4	5	2010
1529	SSK	44.012	-80.827	4	5	2010
1530	BBB	43.376	-80.707	6	5	2010
1531	SSK	44.049	-80.604	11	5	2010
1532	SSK	44.076	-80.654	12	5	2010
1533	BBB	43.743	-79.739	1	6	2010
1534	SSK	44.083	-80.634	1	6	2010
1535	BBB	43.257	-79.919	17	6	2010
1536	BBB	43.257	-79.919	23	6	2010
1537	BBB	43.257	-79.919	23	6	2010
1538	BBB	43.896	-78.852	5	7	2010
1539	BBB	43.077	-81.387	13	7	2010
1540	BBB	44.095	-79.481	16	7	2010
1541	BBB	43.85	-79.102	17	8	2010
1542	BBB	43.552	-80.296	31	8	2010
1543	BBB	43.239	-79.857	3	9	2010
1544	SSK	44.023	-80.745	14	9	2010
1545	BBB	43.508	-79.642	5	10	2010
1546	BBB	43.529	-80.233	29	10	2010
1547	SSK	44.107	-80.74	24	11	2010
1548	OVI	43.552	-80.296	24	1	2009
1549	OVI	43.404	-80.648	3	2	2009
1550	OVI	43.404	-80.648	11	2	2009
1551	SSK	43.972	-81.345	1	4	2009
1552	BOV	43.345	-80.559	16	4	2009
1553	BOV	43.345	-80.559	12	5	2009
1554	BOV	43.345	-80.559	12	5	2009
1555	BBB	43.477	-80.769	27	5	2009
1556	SSK	43.946	-81.275	29	5	2009
1557	BBB	43.529	-80.233	4	6	2009
1558	BBB	44.05	-79.457	7	7	2009
1559	BBB	44.109	-78.821	23	7	2009
1560	BBB	43.488	-80.517	28	7	2009
1561	SSK	43.529	-80.233	28	7	2009
1562	BBB	43.552	-80.296	11	8	2009
1563	BBB	43.552	-80.296	11	8	2009
1564	BBB	43.519	-79.826	12	8	2009
1565	BBB	43.664	-79.413	25	8	2009
1566	BBB	43.361	-80.969	27	8	2009
1567	BBB	43.147	-81.539	16	9	2009
1568	SHB	43.888	-79.718	16	9	2009
1569	SSK	43.981	-80.735	22	9	2009
1570	HRB	43.529	-80.233	24	9	2009
1571	SSK	43.768	-80.975	29	9	2009
1572	BBB	43.25	-79.876	7	10	2009
1573	BBB	43.552	-80.296	9	10	2009
1574	BBB	43.529	-80.233	20	10	2009
1575	BBB	43.87	-79.044	5	11	2009
1576	BBB	43.529	-80.238	20	11	2009
1577	BOV	44.131	-81.15	11	12	2009
1578	BOV	43.399	-80.7	3	1	2008
1579	BBB	43.541	-80.903	8	1	2008
1580	DOG	43.657	-79.356	22	1	2008
1581	DOG	43.468	-80.766	24	1	2008
1582	SSK	43.55	-80.918	5	2	2008
1583	SSK	43.535	-80.799	12	2	2008
1584	SSK	43.551	-80.454	13	2	2008
1585	SSK	43.543	-80.887	13	2	2008
1586	SSK	43.471	-81.003	25	2	2008
1587	SSK	43.551	-80.973	26	2	2008
1588	BOV	43.669	-81.017	7	3	2008
1589	BOV	43.669	-81.017	7	3	2008
1590	SSK	43.615	-80.673	18	3	2008
1591	BOV	43.669	-81.017	27	3	2008
1592	BOV	43.669	-81.017	28	3	2008
1593	SSK	43.516	-80.567	10	4	2008
1594	EQU	43.529	-80.944	15	4	2008
1595	SSK	43.6	-80.633	17	4	2008
1596	SSK	43.31	-80.957	24	4	2008
1597	EQU	43.529	-80.233	29	4	2008
1598	BBB	43.25	-79.866	5	5	2008
1599	SSK	43.321	-80.835	6	5	2008
1600	SSK	43.542	-80.664	8	5	2008
1601	SSK	43.692	-80.401	16	5	2008
1602	CAT	43.529	-80.944	29	5	2008
1603	BBB	43.754	-79.202	3	6	2008
1604	BOV	44.131	-81.15	19	6	2008
1605	SSK	43.529	-80.233	20	6	2008
1606	BBB	44.085	-79.164	9	7	2008
1607	BBB	43.238	-79.842	16	7	2008
1608	CAT	43.474	-80.478	30	7	2008
1609	SSK	43.57	-81.141	31	7	2008
1610	SSK	43.607	-80.654	12	8	2008
1611	SSK	43.607	-80.654	12	8	2008
1612	BBB	43.438	-80.5	13	8	2008
1613	EPB	43.199	-80.539	19	8	2008
1614	BBB	43.823	-79.271	20	8	2008
1615	BBB	43.226	-81.224	26	8	2008
1616	DOG	43.63	-80.705	26	8	2008
1617	BBB	43.105	-81.14	29	8	2008
1618	BBB	44.099	-81.588	4	9	2008
1619	BBB	43.214	-79.851	10	9	2008
1620	SSK	43.5	-81.09	11	9	2008
1621	BBB	43.21	-79.945	16	9	2008
1622	REB	43.529	-80.233	24	9	2008
1623	BBB	43.212	-81.453	26	9	2008
1624	BBB	43.946	-79.828	2	10	2008
1625	SSK	43.355	-81.26	10	10	2008
1626	RFX	43.383	-80.709	15	10	2008
1627	BBB	43.785	-79.195	17	10	2008
1628	SSK	43.439	-80.328	17	10	2008
1629	BBB	43.529	-80.233	24	10	2008
1630	BBB	43.651	-79.421	28	10	2008
1631	BOV	43.155	-80.901	5	11	2008
1632	BBB	43.905	-78.679	6	11	2008
1633	SSK	43.773	-80.919	27	11	2008
1634	SSK	43.569	-80.834	3	1	2007
1635	SSK	44.131	-81.15	16	1	2007
1636	SSK	43.895	-80.63	17	1	2007
1637	SSK	43.834	-80.848	23	1	2007
1638	SSK	43.581	-80.728	12	2	2007
1639	BBB	44.059	-79.461	13	2	2007
1640	BOV	43.6	-80.562	16	2	2007
1641	SSK	43.683	-80.43	20	2	2007
1642	BOV	43.6	-80.562	21	2	2007
1643	EQU	43.6	-80.562	28	2	2007
1644	SSK	43.6	-80.562	16	3	2007
1645	BOV	43.581	-80.728	21	3	2007
1646	BOV	44.109	-79.12	28	3	2007
1647	SSK	43.834	-80.848	11	4	2007
1648	SSK	44.083	-80.249	24	4	2007
1649	SSK	43.836	-79.874	8	5	2007
1650	SSK	43.155	-80.901	10	5	2007
1651	BBB	43.544	-80.248	29	5	2007
1652	BBB	43.25	-79.866	1	6	2007
1653	SSK	43.529	-80.944	7	6	2007
1654	BBB	43.544	-80.248	12	6	2007
1655	BBB	43.194	-79.562	12	6	2007
1656	BBB	43.653	-79.383	21	6	2007
1657	DNK	43.544	-80.248	4	7	2007
1658	BBB	43.836	-79.874	12	7	2007
1659	BBB	43.836	-79.874	12	7	2007
1660	SSK	43.477	-80.764	20	7	2007
1661	BBB	43.544	-80.248	24	7	2007
1662	BBB	43.937	-81.201	26	7	2007
1663	BOV	43.666	-81.499	26	7	2007
1664	BOV	43.6	-80.562	1	8	2007
1665	BBB	43.731	-79.762	1	8	2007
1666	BBB	43.159	-79.246	2	8	2007
1667	SSK	43.333	-80.87	2	8	2007
1668	BBB	44.109	-79.12	10	8	2007
1669	BBB	43.25	-79.866	14	8	2007
1670	BBB	43.347	-81.481	21	8	2007
1671	BBB	43.159	-79.246	23	8	2007
1672	BBB	43.243	-79.866	28	8	2007
1673	BBB	43.683	-80.43	28	8	2007
1674	BBB	43.897	-78.865	6	9	2007
1675	BBB	43.25	-79.866	11	9	2007
1676	BBB	43.653	-79.383	11	9	2007
1677	SSK	43.618	-80.144	14	9	2007
1678	SSK	43.618	-80.144	14	9	2007
1679	BBB	43.919	-80.094	20	9	2007
1680	SSK	43.544	-80.248	24	9	2007
1681	SSK	43.78	-80.543	25	9	2007
1682	BBB	43.412	-80.477	25	9	2007
1683	BBB	43.25	-79.866	5	10	2007
1684	SSK	43.683	-80.43	18	10	2007
1685	SSK	43.544	-80.248	25	10	2007
1686	SSK	43.6	-80.562	30	10	2007
1687	SSK	43.683	-80.43	5	11	2007
1688	BBB	43.333	-80.87	6	11	2007
1689	SSK	43.599	-80.635	20	11	2007
1690	BOV	43.724	-81.304	22	11	2007
1691	BOV	44.048	-81.087	26	11	2007
1692	OVI	43.683	-80.43	27	11	2007
1693	BOV	43.724	-81.304	6	12	2007
1694	SSK	43.477	-80.764	7	12	2007
1695	SSK	43.895	-80.63	7	12	2007
1696	SSK	43.599	-80.635	28	12	2007
1697	SSK	43.683	-80.43	31	12	2007
1698	SSK	43.599	-80.635	31	12	2007
1699	RAC	42.933	-80.029	8	1	2016
1700	BBB	42.969	-81.24	13	1	2016
1701	RAC	43.041	-79.69	1	3	2016
1702	RAC	43.061	-79.727	12	4	2016
1703	RAC	43.039	-79.81	10	5	2016
1704	RAC	43.063	-79.728	17	5	2016
1705	RAC	43.06	-79.7	9	6	2016
1706	RAC	42.953	-79.846	12	7	2016
1707	RAC	42.942	-79.851	12	7	2016
1708	BBB	42.773	-81.188	21	7	2016
1709	BBB	42.974	-81.172	3	8	2016
1710	RAC	43.046	-79.777	4	8	2016
1711	RAC	42.937	-79.664	9	8	2016
1712	RAC	42.904	-79.621	9	8	2016
1713	BBB	42.644	-81.593	16	8	2016
1714	BBB	43.011	-82.355	16	8	2016
1715	BBB	42.261	-81.908	26	8	2016
1716	RAC	42.962	-80.054	30	8	2016
1717	RAC	42.913	-79.624	13	9	2016
1718	SSK	43.029	-79.65	20	9	2016
1719	RAC	42.912	-79.592	20	9	2016
1720	RAC	42.94	-79.491	20	9	2016
1721	RAC	42.978	-79.976	27	9	2016
1722	RAC	42.912	-79.626	4	10	2016
1723	RAC	42.836	-79.925	4	10	2016
1724	RAC	43.052	-79.551	4	10	2016
1725	BBB	42.77	-81.173	5	10	2016
1726	RAC	43.039	-80.265	7	10	2016
1727	RAC	43.001	-79.578	8	11	2016
1728	LLM	43.008	-79.774	9	12	2016
1729	BBB	42.89	-79.029	21	8	2015
1730	RAC	43.016	-79.883	11	12	2015
1731	BBB	42.951	-81.323	15	1	2014
1732	BBB	42.986	-81.296	11	6	2014
1733	BBB	42.959	-81.279	24	7	2014
1734	BBB	42.887	-78.978	19	8	2014
1735	BBB	42.769	-80.984	16	10	2014
1736	BBB	42.963	-81.259	29	5	2013
1737	BBB	42.769	-80.983	20	6	2013
1738	BBB	42.096	-81.999	19	7	2013
1739	BBB	42.946	-81.188	13	8	2013
1740	BBB	43.029	-82.264	8	10	2013
1741	BBB	42.993	-82.359	16	10	2013
1742	BBB	42.998	-81.252	5	11	2013
1743	BBB	42.755	-80.804	28	3	2012
1744	BBB	42.978	-82.215	9	5	2012
1745	BBB	42.412	-82.201	24	8	2012
1746	BBB	42.589	-82.387	24	8	2012
1747	REB	42.991	-79.253	31	8	2012
1748	BBB	42.908	-78.935	5	9	2012
1749	BBB	42.621	-81.606	6	9	2012
1750	BBB	42.908	-79.094	27	5	2011
1751	BBB	42.753	-81.709	12	7	2011
1752	BBB	42.884	-82.45	11	8	2011
1753	BBB	42.989	-80.607	13	9	2011
1754	BBB	42.774	-81.195	30	9	2011
1755	LBB	42.886	-80.299	18	5	2010
1756	BBB	42.89	-82.434	26	5	2010
1757	BBB	42.954	-81.301	7	7	2010
1758	HRB	42.55	-82.349	13	8	2010
1759	REB	42.908	-78.935	2	9	2010
1760	BBB	42.949	-81.195	22	9	2010
1761	BBB	42.835	-80.3	8	10	2010
1762	BOV	42.865	-80.733	14	5	2009
1763	BBB	42.908	-78.935	20	5	2009
1764	BBB	42.688	-81.654	9	6	2009
1765	BBB	42.745	-80.983	26	8	2009
1766	BBB	42.966	-82.406	16	9	2009
1767	BBB	42.777	-81.182	16	1	2008
1768	BBB	42.404	-82.191	15	7	2008
1769	BBB	42.913	-81.284	22	7	2008
1770	BBB	42.87	-79.058	23	7	2008
1771	BBB	42.787	-81.182	30	7	2008
1772	BBB	42.748	-81.461	31	7	2008
1773	BBB	42.959	-81.254	8	8	2008
1774	BBB	42.985	-81.259	13	8	2008
1775	BBB	42.965	-81.623	20	8	2008
1776	BBB	42.967	-81.237	21	8	2008
1777	BBB	43.021	-82.304	30	9	2008
1778	BBB	42.908	-78.935	15	10	2008
1779	BBB	42.974	-82.406	15	3	2007
1780	BBB	42.885	-80.112	10	5	2007
1781	BBB	42.883	-79.057	26	6	2007
1782	BBB	42.923	-79.375	26	7	2007
1783	BBB	43.057	-80.999	8	8	2007
1784	BBB	42.883	-79.057	8	8	2007
1785	BBB	42.404	-82.191	23	8	2007
1786	BBB	43.064	-79.955	23	8	2007
1787	BBB	42.986	-81.243	28	8	2007
1788	BBB	42.986	-81.243	6	9	2007
1789	BBB	42.974	-82.406	11	9	2007
1790	BBB	42.777	-81.182	23	10	2007
1791	RFX	42.918	-79.092	13	12	2007
